# Supplementary material for: Associative Analysis of lncRNA/circRNA-miRNA-mRNA Expression Profiles in Iron-Overloaded HT-1080 Fibrosarcoma Cells
Source: Int J Mol Sci. 2026 Jun 22;27(12):5617. doi: 10.3390/ijms27125617 (PMC13300622; doi:10.3390/ijms27125617)
Supplement: Supplementary file 1 [file ijms-27-05617-s001.zip]

Archive with 1 entries (1 files):
- ijms-4218674-supplementary.pdf
